# Supplementary material for: The Utility of Three-Dimensional Printing in Physician-Modified Stent Grafts for Aortic Lesions Repair
Source: J Clin Med. 2024 May 18;13(10):2977. doi: 10.3390/jcm13102977 (PMC11122058; doi:10.3390/jcm13102977)
Supplement: Supplementary file 1 [file jcm-13-02977-s001.zip]

Archive with 1 entries (1 files):
- jcm-2979717-supplementary.pdf
